# Supplementary material for: Specklinia dunstervillei, a New Species Long Confused with Specklinia endotrachys (Orchidaceae: Pleurothallidinae)
Source: PLoS One. 2015 Jul 24;10(7):e0131971. doi: 10.1371/journal.pone.0131971 (PMC4514474; doi:10.1371/journal.pone.0131971)
Supplement: S1 File — The ends were trimmed and gaps were regarded as missing data. (NEX) [file pone.0131971.s001.nex]

#NEXUS
[written Fri Jul 04 14:12:06 CST 2014 by Mesquite  version 2.75 (build 564) at Adam-Karremanss-MacBook-Pro-7.local/192.168.0.103]

BEGIN TAXA;
	TITLE Taxa;
	DIMENSIONS NTAX=50;
	TAXLABELS
		Specklinia_pfavii_AK4825 Specklinia_pfavii_AK3656 Specklinia_pfavii_JBL11086 Specklinia_endotrachys_MB961 Specklinia_endotrachys_MB961a Specklinia_spectabilis_AK5699 Specklinia_spectabilis_DB7401 Specklinia_dunstervillei_AK5966 Specklinia_aff._remotiflora_AF262859 Specklinia_remotiflora_AK4798a Specklinia_remotiflora_AK4798b Specklinia_remotiflora_AK4854 Specklinia_montezumae_AK5751 Specklinia_montezumae_AK229 Specklinia_barbae_AK3928 Specklinia_barbae_AK4853 Specklinia_chontalensis_FP65432a Specklinia_chontalensis_FP65432b Specklinia_sp_AK6025 Specklinia_lentiginosa_AF275692 Specklinia_lanceola_KC425838 Specklinia_lanceola_AF262861 Specklinia_glandulosa_AK5501 Specklinia_glandulosa_AK3265 Specklinia_glandulosa_AK3268 Specklinia_glandulosa_DB2895 Specklinia_glandulosa_AK2945 Specklinia_glandulosa_AK5944 Specklinia_fulgens_AF262872 Specklinia_tribuloides_AF262867 Scaphosepalum_verrucosum_AF262820 Scaphosepalum_grande_AF262819 Scaphosepalum_swertiifolium_AF262818 Platystele_misera_AF262823 Platystele_stenostachya_AF262821 Platystele_compacta_AF262822 Specklinia_absurda_KC425827 Specklinia_fuegi_AK5600 Dryadella_simula_AF262825 Dryadella_susanae_JQ306486 Specklinia_costaricensis_AF262862 Specklinia_subpicta_JQ306389 Specklinia_grobyi_JQ306485 Specklinia_picta_JQ306384 Specklinia_sp_FP7709 Specklinia_pissina_AK4839 Specklinia_pissina_AK4797 Specklinia_succulenta_JQ306383 Specklinia_digitalis_AK5737 Phloeophila_peperomioides_AF275690 
	;

END;


BEGIN CHARACTERS;
	TITLE  Character_Matrix;
	DIMENSIONS  NCHAR=772;
	FORMAT DATATYPE = DNA GAP = - MISSING = ?;
	MATRIX
	Specklinia_pfavii_AK4825              atgcgggcggttcgccgcccgtgactctgcgagaagtccattgaaccttatcatttagaggaaggagaagtcgtaacaaggtttccgtaggtgaacctgcggaaggatcattgtcgagaccgaaacatatcgagcgattcggagaacctgtgaatgagcggcggcacccgtcgtcgcgcaactgccgtctccttcgtcggcctcgtaaatggg?ccacgatgaaaggcggatgaaa?acaaaccggcgcagctacgcgccaagggaatagaaatagacacgagcccgtatcgggttcgttggcgtggggtgcagtggcacaccacacggataaaaacgactctcggcaatggatatctcggctctcgcatcgatgaagagcgcagcgaaatgcgatacgtggtgcgaattgcagaatcccgcgaaccatcgagaatttgaacgcaagttgcgcccgaggccagccggccaagggcacgtccgcctgggcgtcaagcgttacgtcgctccgtgccagctccctcccacccgataggtgtgtacggaggaga?ggg??????????????????????????????????????????????????????????????????????????????????????????????????????????????????????????????????????????????????????????????????????????????????????????????????????????????????????????
	Specklinia_pfavii_AK3656              atgcgggcggttcgccgcccgtgactctgcgagaagtccattgaaccttatcatttagaggaaggagaagtcgtaacaaggtttccgtaggtgaacctgcggaaggatcattgtcgagaccgaaacatatcgagcgattcggagaacctgtgaatgagcggcggcacccgtcgtcgcgcaactgccgtctccttcgtcggcctcgtaaatggggccacgatgaaaggcggatgaaa?acaaaccggcgcagctacgcgccaagggaatagaaatagacacgagcccgtatcgggttcgttggcgtggggtgcagtggcacaccacacggataaaaacgactctcggcaatggatatctcggctctcgcatcgatgaagagcgcagcgaaatgcgatacgtggtgcgaattgcagaatcccgcgaaccatcgagaatttgaacgcaagttgcgcccgaggccagccggccaagggcacgtccgcctgggcgtcaagcgttacgtcgctccgtgccagctccctcccacccgataggtgtgtacggaggaga??g???????????????????????????????????????????????????????????????????????????????????????????????????????????????????????????????????????????????????????????????????????????????????????????????????????????????????????????
	Specklinia_pfavii_JBL11086            ??????????????????ccgtgactctgcgagaagtccattgaaccttatcatttagaggaaggagaagtcgtaacaaggtttccgtaggtgaacctgcggaaggatcattgtcgagaccgaaacatatcgagcgattcggagaacctgtgaatgagcggcggcacccgtcgtcgcgcaactgccgtctccttcgtcggcctcgt?aatggggccacgatgaaaggcggatgaaa?acaaaccggcgcagctacgcgccaagggaatagaaatagacacgagcccgtatcgggttcgttgg?gtggggtgcagtggcacaccacacggataaaaacgactctcggcaatggatatctcggctctcgcatcgatgaagagcgcagcgaaatgcgatacgtggtgcgaattgcagaatcccgcgaaccatcgagaatttgaacgcaagttgcgcccgaggccagccggccaagggcacgtccgcctgggcgtcaagcgttacgtcgctccgtgccagctccctcccacccgataggtgtgtacggagga????????????????????????????????????????????????????????????????????????????????????????????????????????????????????????????????????????????????????????????????????????????????????????????????????????????????????????????????
	Specklinia_endotrachys_MB961          atgcgggcggttcgccgcccgtgactctgcgagaagtccattgaaccttatcatttagaggaaggagaagtcgtaacaaggtttccgtaggtgaacctgcggaaggatcattgtcgagaccgaaatatatcgagcgattcggagaacctgtgaatgagcggcggcacccgtcgtcgcgcaactgccgtctccttcgtcggcctcgtaaatggggccacgatgaaaggcggatgaaa?acaaaccggcgcagctacgcgccaagggaatagaaatagacacgagcctgtatcgggttcgttggcgtggagtgcagtggcacaccacacggataaaaacgactctcggcaatggatatctcggctctcgcatcgatgaagagcgcagcgaaatgcgatacgtggtgcgaattgcagaatcccgcgaaccatcgagaatttgaacgcaagttgcgcccgaggccagccggccaagggcacgtccgcctgggcgtcaagcgttacgtcgctccgtgccagctccctcccacccgatatgtgtgtacggaggaga?gggtcggatgtgcagagtggctcgtcgtgcccgggtgcgcggcgggctgaagagcgggtgatcgtctcgttggccacgaacaacaaggggtggatgaaaattgtgcctgtgttgtatcgtgttggcgtgagaagagatt?atacccagcggatgatcccagtccaagcgtcggtccacggacgtcggcttggaatgcgaccccaggatgggcgaggccacc
	Specklinia_endotrachys_MB961a         atgcgggcggttcgccgcccgtgactctgcgagaagtccattgaaccttatcatttagaggaaggagaagtcgtaacaaggtttccgtaggtgaacctgcggaaggatcattgtcgagaccgaaatatatcgagcgattcggagaacctgtgaatgagcggcggcacccgtcgtcgcgcaactgccgtctccttcgtcggcctcgtaaatggggccacgatgaaaggcggatgaaa?acaaaccggcgcagctacgcgccaagggaatagaaatagacacgagcctgtatcgggttcgttggcgtggagtgcagtggcacaccacacggataaaaacgactctcggcaatggatatctcggctctcgcatcgatgaagagcgcagcgaaat?cgatacgtggtgcgaattgcagaatcccgcgaaccatc?agaatttgaacgcaagttgcgcccgaggccagccggccaagggcacgtccgcctgggcgtc?agcgttacgtcgctccgtgccagctccctcccacccgatatgtgtgtacggaggaga?gggtcggatgtgcagagtggctcgtcgtgcccgggtgcgcggcgggctgaagagcgggtgatcgtctcgttggccacgaacaacaaggggtggatgaaaattgtgcctgtgttgtatcgtgttggcgtgagaagagatt?atacccagcggatgatcccagtccaagcgtcggtccacggacgtcggcttg?aatgcgacccc?ggatgggcgaggccacc
	Specklinia_spectabilis_AK5699         atgcgggcggttcgccgcccgtgactctgcgagaagtccattgaaccttatcatttagaggaaggagaagtcgtaacaaggtttccgtaggtgaacctgcggaaggatcattgtcgagaccgaaatatatcgagcgattcggagaacctgtgaatgagcggcggcacccgtcgtcgcgcaactgccgtctccttcgtcggcctcgtaaatggggccacgatgaaaggcggatgaaa?acaaaccggcgcagctacgcgccaagggaatagaaatagacacgagcc?gtatcgggttcgttggcgtggagtgcagtggcacaccacacggataaaaacgactctcggcaatggatatctcggctctcgcatcgatgaagagcgcagcgaaatgcgatacgtggtgcgaattgcagaatcccgcgaaccatcgagaatttgaacgcaagttgcgcccgaggccagccggccaagggcacgtccgcctgggcgtcaagcgttacgtcgctccgtgccagctccctcccacccgatatgtgtgtacggaggaga?gggtcggatgtgcagagtggctcgtcgtgcccgggtgcgcggcgggctgaagagcgggtgatcgtctcgttggccacgaacaacaaggggtggatgaaaattgtgcctgtgttgtatcgtgttggcgtgagaagagatt?atacccagcggatgatcccagtccaagcgtcggtccacggacgtcggcttggaatgcgaccccaggatgggcgaggccacc
	Specklinia_spectabilis_DB7401         atgcgggcggttcgccgcccgtgactctgcgagaagtccattgaaccttatcatttagaggaaggagaagtcgtaacaaggtttccgtaggtgaacctgcggaaggatcattgtcgagaccgaaatatatcgagcgattcggagaacctgtgaatgagcggcggcacccgtcgtcgcgcaactgccgtctcct?cgtcggcctcgtaaatggggccacgatgaaaggcggatgaaa?acaaaccggcgcagctacgcgccaagggaa?agaaatagacacgagcctgtatcgggttcgttggcgtggagtgcagtggcacaccacacggataaaaacgactctcggcaatggatatctcgg?tctcgcatcgatgaagagcgcagcgaaatgcgatacgtggtgcgaattgcagaatcccgcgaaccatcgagaatttgaacgcaagttgcgcccgaggccagccggccaagggcacgtccgcctgggcgtcaagcgttacgtcgctccgtgccagctccctcccacccgatatgtgtgtacggaggaga?gggtcggatgtgcagagtggctcgtcgtgcccgggtgcgcggcgggctgaagagcgggtgatcgtctcgttggccacgaacaacaaggggtggatgaaaattgtgcctgtgttgtatcgtgttggcgtgagaagagatt?atacccagcggatgatcccagtccaagcgtcggtccacggacgtcggcttggaatgcgaccccaggatgggcgaggccacc
	Specklinia_dunstervillei_AK5966       ?????ggcggttcgccgcccgtgactctgcgagaagtccattgaaccttatcatttagaggaaggagaagtcgtaacaaggtttccgtaggtgaacctgcggaaggatcattgtcgagaccgaaatatatcgagcgattcggagaacctgtgaatgagcggcggcacccgtcgtcgcgcaactgccgtctccttcgtcggc?tcgtaaatggggccacgatgaaaggcggatgaaa?a?aaaccggcgcagctacgcgccaagggaacagaaatagacacgagcctgtatcgggttcgttggcgtggagtgcagtggcacaccacacggataaaaacgactctcggcaatggatatctcggctctcgcatcgatgaagagcgcagcgaaatgcgatacgtggtgcgaattgcagaatcccgcgaaccatcgagaatttgaacgcaagttgcgcccgaggccagccggccaagggcacgtccgcctgggcgtcaagcgttacgtcgctccgtgccagctccctcccacccgataggtgtgtacggaggaga?gggtcggatgtgcagagtggctcgtcgtgcccgggtgcgcggcgggctgaagagcgggtgatcgtctcgttggccacgaacaacaaggggtggatgaaaattgtgcctgtgttgtatcgtgttggcgtgagaagagatt?atacccagcggatgatcccagtccaagcgtcggtccacggacgtcggcttggaatgcgaccccaggatgggcgaggc?acc
	Specklinia_aff._remotiflora_AF262859  ?????????GTTCGCCGCCCGTGACTCTGCGAGAAGTCCATTGAACCTTATCATTTAGAGGAAGGAGAAGTCGTAACAAGGTTTCCGTAGGTGAACCTGCGGAAGGATCATTGTCGAGACCGAAATATATCGAGCGATTCGGAGAACCTGTGAATGAGCGGCGGCACCCGTCGTCGCGCAACTGCCGTCTCCTTCGTCGGCCTCATAAATGGGGCCACGATGAAAGGCGGATGAAACTCAAACCGGCGCAGCTACGCGCCAAGGGAATATAAATAGACACGAGCCTGTATCGGGTTCGTTGGCGTGGAGTGCAGTGGCACACCGCACGGATAAAAACGACTCTCGGCAATGGATATCTCGGCTCTCGCATCGATGAAGAGCGCAGCGAAATGCGATACGTGGTGCGAATTGCAGAATCCCGCGAACCATCGAGAATTTGAACGCAAGTTGCGCCCGAGGCCAGCCGGCCAAGGGCACGTCCGCCTGGGCGTCAAGCGTTACGTCGCTCCGTGCCAGCTCCCTCCCACCCGATAGGTGTGTACGGAGGAG???GGTCGGATGTGCAGAGTGGCTCGTCGTGCCCGGGTGCGCGGCGGGCTGAAGAGCGGGTGATCGTCTCGTTGGCCACGAACAACAAGGGGTGGATGAAAATTGTGCCTGTGTTGTATCGTGTTGGCGTGAGAAGAGATT?ATACCCAGCGGATGATCCCAGTCTAAGCGTCGGTCCACGGACGTCGGCTTGGAATGCGACCCCAGGA?GGGCGAGGCC???
	Specklinia_remotiflora_AK4798a        atgcgggcggttcgccgcccgtgactctgcgagaagtccattgaaccttatcatttagaggaaggagaagtcgtaacaaggtttccgtaggtgaacctgcggaaggatcattgtcgagaccgaaatatatcgagcgattcggagaacctgttaacgagcggcggcacccgtcgtcgcgcaactgccgtctccttcgtcggcctcataaatggggccacgatgaaaggcggatgaaa?acaaaccggcgcagctacgcgccaagggaatataaatagacacgagcctgtatcgggttcgtcggcgtggagtgcagtggcacaccgcacggatagaaacgactctcggcaatggatatctcggctctcgcatcgatgaagagcgcagcgaaatgcgatacgtggtgcgaattgcagaatcccgcgaaccatcgagaatttgaacgcaagttgcgcccgaggccagccggccaagggcacgtccgcctgggcgtcaagcgttacgtcgctccgtgccagctccctcccacccgataggtgtgtacggaggag???ggtcggatgtgcagagtggctcgtcgtgcccgggtgcgcggcgggctgaagagcgggtgatcgtctcgttggccacgaacaacaaggggtggatgaaaattgtgcctgtgttgtatcgtgttggcgtgagaagagatt?atacccagcggatgatcccagtctaagcgtcggtccacggacgtcggcttggaatgcgaccgcaggatgggcgaggccacc
	Specklinia_remotiflora_AK4798b        atgcgggcggttcgccgcccgtgactctgcgagaagtccattgaaccttatcatttagaggaaggagaagtcgtaacaaggtttccgtaggtgaacctgcggaaggatcattgtcgagaccgaaatatatcgagcgattcggagaacctgttaacgagcggcggcacccgtcgtcgcgcaactgccgtctccttcgtcggcctcataaatggggccacgatgaaaggcggatgaaa?acaaaccggcgcagctacgcgccaagggaatataaatagacacgagcctgtatcgggttcgtcggcgtggagtgcagtggcacaccgcacggatagaaacgactctcggcaatggatatctcggctctcgcatcgatgaagagcgcagcgaaatgcgatacgtggtgcgaattgcagaatcccgcgaaccatcgagaatttgaacgcaagttgcgcccgaggccagccggccaagggcacgtccgcctgggcgtcaagcgttacgtcgctccgtgccagctccctcccacccgataggtgtgtacggaggag???ggtcggatgtgcagagtggctcgtcgtgcccgggtgcgcggcgggctgaagagcgggtgatcgtctcgttggccacgaacaacaaggggtggatgaaaattgtgcctgtgttgtatcgtgttggcgtgagaagagatt?atacccagcggatgatcccagtctaagcgtcggtccacggacgtcggcttggaatgcgaccccaggatgggcgaggccacc
	Specklinia_remotiflora_AK4854         atgcgggcggttcgccgcccgtgactctgcgagaagtccattgaaccttatcatttagaggaaggagaagtcgtaacaaggtttccgtaggtgaacctgcggaaggatcattgtcgagaccgaaatatatcgagcgattcggagaacctgttaacgagcggcggcacccgtcgtcgcgcaactgccgtctccttcgtcggcctcataaatggggccacgatgaaaggcggatgaaa?acaaaccggcgcagctacgcgccaagggaatataaatagacacgagcctgtatcgggttcgtcggcgtggagtgcagtggcacaccgcacggatagaaacgactctcggcaatggatatctcggctctcgcatcgatgaagagcgcagcgaaatgcgatacgtggtgcgaattgcagaatcccgcgaaccatcgagaatttgaacgcaagttgcgcccgaggccagccggccaagggcacgtccgcctgggcgtcaagcgttacgtcgctccgtgccagctccctcccacccgataggtgtgtacggaggag???ggtcggatgtgcagagtggctcgtcgtgcccgggtgcgcggcgggctgaagagcgggtgatcgtctcgttggccgcgaacaacaaggggtggatgaaaattgtgcctgtgttgtatcgtgttggcgtgagaagagatt?atacccagcggatgatcccagtctaagcgtcggtccacggacgtcggcttggaatgcgaccccaggatgggcgaggccacc
	Specklinia_montezumae_AK5751          ????????????????????????????????????????????????????????????????????????????????????????????????????????????????????????????????????????????????????????????????????????????????????????????????????????????????????????????????????????????????????????????????????????????????????????????????????????????????????????????????????????????????????????????????????????gctctcgcatcgatgaagagcgcagcgaaatgcgatacgtggtgcgaattgcagaatcccgcgaaccatcgagaatttgaacgcaagttgcgcccgaggccagccggccaagggcacgtccgcctgggcgtcaagcgttacgtcgctccgtgccagatccctcccacccgataggtgtgtacggaggag???ggtcggatgtgcagagtggctcgtcgtgcccgcgtgcgcggcgggctgaagagcgggtgatcgtctcgttggccacgaacaacaaggggtggatgaaaattgtgcctgtgttgtatcgtgttggcgtgagaagagatttatacccagcggatgatcccagtctaagcgtcggtccacggacgtcggcttggaatgcgaccccaggatgggcgaggccacc
	Specklinia_montezumae_AK229           atgcgggcggttcgccgcccgtgactctgcgagaagtccattgaaccttatcatttagaggaaggagaagtcgtaacaaggtttccgtaggtgaacctgcggaaggatcattgtcgagaccgaaatatattgagcgattcggagaacccgtgaacgagcggcggcacccgtcgtcgcgcaactgccgtctccttcgtcggcctcataaatggggccacgatgaaaggcggatgaaa?acaaaccggcgcagctacgcgccaagggaatacaaatagacacgagcctgtatcgggttcgttggcgtggagtgcagtggcacaccacacggataaaaacgactctcggcaatggatatctcggctctcgcatcgatgaagagcgcagcgaaatgcgatacgtggtgcgaattgcagaatcccgcgaaccatcgagaatttgaacgcaagttgcgcccgaggccagccggccaagggcacgtccgcctgggcgtcaagcgttacgtcgctccgtgccagatccctcccacccgataggtgtgtacggaggag???ggtcggatgtgcagagtggctcgtcgtgcccgcgtgcgcggcgggctgaagagcgggtgatcgtctcgttggccacgaacaacaaggggtggatgaaaattgtgcctgtgttgtatcgtgttggcgtgagaagagatt?atacccagcggatgatcccagtctaagcgtcggtccacggacgtcggcttggaatgcgaccccaggatgggcgaggccacc
	Specklinia_barbae_AK3928              atgcgggcggttcgccgcccgtgactctgcgagaagtccattgaaccttatcatttagaggaaggagaagtcgtaacaaggtttccgtaggtgaacctgcggaaggatcattgtcgagaccgaaatatatcgagcgattcagagaacctgtgaatgagcggcggcacccgtcgtcgcgcaactgtcgtctccttcatcgacctcataaatggggc?acgatgaaaggcagatgaaa?acaaaccggcgcagctacgcgccaagggaatacaaatagacacgagcccgtatcgggtttgttggcgtggagtgcagtggcgcaccacaaagataaaaatgactctcggcaatggatatctcggctctcgcatcgatgaagagcgcagcgaaatgcgatacgtggtgcgaattgcagaatcccgcgaaccatcgagaatttgaacgcaagttgcgcccgaggccagccggccaagggcacgtccgcctgggcgtcaagcgttacgtcgctccgtgccagctccct?ccacccaacgggtgtttacgg?gga?a?gggtcggatgtgcagagtggctcgtcgtgcctgcgtgcgcggcgggctcaagagcgggtgatcgtctcgttaatcacaaacaacaaggggtggatgaaaattgtgcctgtgttgtattgtgctggcttgagaagagatt?atacccaacggatgatcccagtctaagcgtcgtaccacggacgtcggcttggaatgcgaccccaggatgggcgaggccacc
	Specklinia_barbae_AK4853              atgcgggcggttcgccgcccgtgactctgcgagaagtccattgaaccttatcatttagaggaaggagaagtcgtaacaaggtttccgtaggtgaacctgcggaaggatcattgtcgagaccgaaatatatcgagcgattcagagaacctgtgaatgagcggcggcacccgtcgtcgcgcaactgtcgtctccttcatcgacctcataaatggggc?acgatgaaaggcagatgaaa?acaaaccggcgcagctacgcgccaagggaatacaaatagacacgagcccgtatcgggtttgttggcgtggagtgcagtggcgcaccacaaagataaaaatgactctcggcaatggatatctcggctctcgcatcgatgaagagcgcagcgaaatgcgatacgtggtgcgaattgcagaatcccgcgaaccatcgagaatttgaacgcaagttgcgcccgaggccagccggccaagggcacgtccgcctgggcgtcaagcgttacgtcgctccgtgccagctccct?ccacccaacgggtgtttacgg?gga?a?gggtcggatgtgcagagtggctcgtcgtgcctgcgtgcgcggcgggctcaagagcgggtgatcgtctcgttaatcacaaacaacaaggggtggatgaaaattgtgcctgtgttgtattgtgctggcttgagaagagatt?atacccaacggatgatcccagtctaagcgtcgtaccacggacgtcggcttggaatgcgaccccaggatgggcgaggccacc
	Specklinia_chontalensis_FP65432a      ??gcgggcggttcgccgcccgtgactctgtgagaagtccattgaaccttatcatttagaggaaggagaagtcgtaacaaggtttccgtaggtgaacctgcggaaggatcattgtcgagaccgaaatatatcgagcgattcggaaaacttgtgaatgagcggcggcactcgccgtcgtgtaactgtcgtagcttttgtcagcctcgtaaatggggctatgatgaaagacggataaaa?ataaaccggcgcagctacgcgccaaggaaatacaaatagacacgagcctatatctggtttgttggcgtggtgtgcagtggaacaccacacggtcaaaaatgactctcggcaatggatatctcggctctcgcatcgatgaagagcgcagcgaaatgcgatacgtggtgcgaattgcagaatcccgcgaaccatcgagaatttgaacgcaagttgcgcccgaggccatccggccaagggcacgtccgcctgggcgtcaagcgttacatcgctccgtgctagctcccttccacccgacgggtgtttacgggggag???ggtcggatgtgcagagtggttcgtcgtgcctacgtgtgcggcgggctcaagagcgggtgatcatctcgttggccacgaacaacaaggggtggatgaaaattgtgcctgtgttgtatcgtgctggcttgagaagagatt?atacccagcggatgatcccagtccaagcgtcggtccacggatgtcggcttggaatgcgaccccaggatgggcgaggccacc
	Specklinia_chontalensis_FP65432b      atgcgggcggttcgccgcccgtgactctgtgagaagtccattgaaccttatcatttagaggaaggagaagtcgtaacaaggtttccgtaggtgaacctgcggaaggatcattgtcgagaccgaaatatatcgagcgattcggaaaacttgtgaatgagcggcggcactcgccgtcgtgtaactgtcgtagcttttgtcagcctcgtaaatggggctatgatgaaagacggataaaa?ataaaccggcgcagctacgcgccaaggaaatacaaatagacacgagcctatatctggtttgttggcgtggtgtgcagtggaacaccacacggtcaaaaatgactctcggcaatggatatctcggctctcgcatcgatgaagagcgcagcgaaatgcgatacgtggtgcgaattgcagaatcccgcgaaccatcgagaatttgaacgcaagttgcgcccgaggccatccggccaagggcacgtccgcctgggcgtcaagcgttacatcgctccgtgctagctcccttccacccgacgggtgtttacgggggag???ggtcggatgtgcagagtggttcgtcgtgcctacgtgtgcggcgggctcaagagcgggtgatcatctcgttggccacgaacaacaaggggtggatgaaaattgtgcctgtgttgtatcgtgctggcttgagaagagatt?atacccagcggatgatcccagtccaagcgtcggtccacggatgtcggcttggaatgcgaccccaggatgggcgaggccacc
	Specklinia_sp_AK6025                  ???????????????????????????tgcgagaagtccattgaaccttatcatttagaggaaggagaagtcgtaacaaggtttccgtaggtgaacctgcggaaggatcattgtcgagaccgaaatatatcgagcgattcggaaaacctgtgaataagcggcggcacccgccgtcgtgcaactgccgtctccttcgtcggc?tcataaaaggggccacgatgaaaggcggatgaaa?acaaaccggcgcagctacgcgccaagggaatacaaatagacacgagcctgtatcgggttcgttggcgtggagtgcagtggcacaccacacgaataaaaacgactctcggcaatggatatctcggctctcgcatcgatgaagagcgcagcgaaatgcgatacgtggtgcgaattgcagaatcccgcgaaccatcgagaatttgaacgcaagttgcgcccgaggccagccggccaagggcacgtccgcctgggcgtcaagcgttacattgctccgtgccagctccctcgcacccgacgggtgtttacgggggag???ggtcggatgtgcagagtggctcgtcgtgccggtgtgcgcggcgggctcaagagcgggtgatcgtctcgttggccacgaacaacaaggggtggatgaaaattgtgcctgtgttgtatcgcgttggcttgaggagagatt?atacccagcggatgatcccagtctaagcgccgttccacggacgtcggcttggaatgcgaccccaggatgggcgaggccacc
	Specklinia_lentiginosa_AF275692       ??GCGGGCGGTTCGCCGCCCGTGACTCTGCGAGAAGTCCATTGAACCTTATCATTTAGAGGAAGGAGAAGTCGTAACAAGGTTTCCGTAGGTGAACCTGCGGAAGGATCATTGTCGAGACCGAAACATATCGAGCGATTCTGAGAACCTGTGAATGAGCGGCGGCACCCGCCGTCGCGCAACTGCCGTCCTCTTCGTTGGCCTCATTCATGGGGCCACGATGAAAGGCGGATGAAA?ACAAACCGGCGCAGCCACGCGCCAAGGGAATACAAATGGACACGAGCCTGTATCGGGTTTGTTGGCGTGGAGTGCTGTGGCACACCACACGGATAAAAATGACTCTCGGCAATGGATATCTCGGCTCTCGCATCGATGAAGAGCGCAGCGAAATGCGATACGTGGTGCGAATTGCAGAATCCCGCGAACCATCGAGAATTTGAACGCAAGTTGCGCCCGAGGCCAGCCGGCCAAGGGCACGTCCGCCTGGGCGTCAAGCGTTACGTCGCTCCGTGCCAGCTCCGTCGCACCCGACGGGTGTGTGCGGGGG???GTGGTCGGATGTGCAGAGTGGCTCGTCGTGCCCGCGTGCGTGGCGGGCTCAAGAGCGGGTGATCGTCTCGTTGGCCACGAACAACAAGGGGTGGATGAAAATTGTGCCTGTGTTGTATCGTGCTGGCGCGAGAAGAGATT?ATACCCGGTGGATGATCCCAGTCTAAGCGTCGGTCCACGGACGTCGGCTTGGAAT?CGA?CCCAGGAT?GGCGA???????
	Specklinia_lanceola_KC425838          ?????GGCGGTTCGCCGCCCGTGACTCTGCGAGAAGTCCATTGAACCTTATCATTTAGAGGAAGGAGAAGTCGTAACAAGGTTTCCGTAGGTGAACCTGCGGAAGGATCATTGTCGAGACCGAAATATATCGAGCGATTCGGAGAACCTGTGAATTAGCGGCGGCGCCCGCCGTCGCGCAACTGCCGTCTCCCTCGTCGGCCTCAT?AATGGGGCCACGATGAAAGGCGGATGAAA?ACAAACCGGCGCAGCTACGCGCCAAGGGAATACAAATAGACACGAGCCCGTATCGGGTTCGTTGGCGTGGAGTGCAGACGCACACCACACGGATATAAACGACTCTCGGCAATGGATATCTCGGCTCTCGCATCGATGAAGAGCGCAGCGAAATGCGATACGTGGTGCGAATTGCAGAATCCCGCGAACCATCGAGAATTTGAACGCAAGTTGCGCCCGAGGCCAGCCGGCCAAGGGCACGTCCGCCTGGGCGTCAAGCGTTACGTCGCTCCGTGCCAGCTCCCTCCCACC?GATAGGTGTGTACGGGGGAG???GGTCGGATGTGCAGAGTGGCCCGTCGTGCCCGCGTGCACGGCGGGCTGAAGAGCGGGCGATCGTCTCGTTGGCCACGAACAACAAGGGGTGGATGAAAATTGTGCCTGTGTTGTATCGTGTTCGCGTGAGGAGAGATT?ATACCCAGCATATGATCCCAGTCTAAGCGTCGGTCCACGGACGTCGGCTTGGAATGCGACCCCAGGATGGGCGAGGC????
	Specklinia_lanceola_AF262861          ???????????TCGCCGCCCGTGACTCTGCGAGAAGTCCATTGAACCTTATCATTTAGAGGAAGGAGAAGTCGTAACAAGGTTTCCGTAGGTGAACCTGCGGAACGATCATTGTCGAGACCGAAATATATCGAGCGATTCGGAGAACCTGTGAATTAGCGGCGGCGCCCGCCGTCGCGCAACTGCCGTCTCCCTCGTCGGCCTCAT?AATGGGGCCACGATGAAAGGCGGATGAAACTCAAACCGGCGCAGCTACGCGCCAAGGGAATACAAATAGACACGAGCCCGTATCGGGTTCGTTGGCGTGGAGTGCAGACGCACACCACACGGATATAAACGACTCTCGGCAATGGATATCTCGGCTCTCGCATCGATGAAGAGCGCAGCGAAATGCGATACGTGGTGCGAATTGCAGAATCCCGCGAACCATCGAGAATTTGAACGCAAGTTGCGCCCGAGGCCAGCCGGCCAAGGGCACGTCCGCATGGGCGTCAAGCGTTACGTCGCTCCGTGCCAGCTCCCTCCCACCCGATAGGTGTGTACGGGGGAG???GGTCGGATGTGCAGAGTGGCCCGTCGTGCCCGCGTGCACGGCGGGCTGAAGAGCGGGCGATCGTCTCGTTGGCCACGAACAACAAGGGGTGGATGAAAATTGTGCCTGTGTTGTATCGTGTTCGCGTGAGGAGAGATT?ATACCCAGCATATGATCCCAGTCTAAGCGTCGGTCCACG??????????????????????????????????????????
	Specklinia_glandulosa_AK5501          atgcgggcggttcgccgcccgtgattctgcgagaagtccattgaaccttatcatttagaggaaggagaagtcgtaacaaggtttccgtaggtgaacctgcggaaggatcattgtcgagaccgaaatatatcgagcgattcggagaacccgtgaatgagcggcggcacccgtcgtcgcgcaagtgtcgtctacttcgtcggcctcataaatggg?ccacgatggaaggcggatgaaa?acaaaccggcgcagctacgcgccaagggaatacaaatatacacgagcctgtatcgggtttgttggcgtggagtgcagtggcacaccacacggataaaaatgactctcggcaatggatatctcggctcttgcatcgatgaagagcgcagcgaaatgcgatacgtggtgcgaattgcagaatcccgcgaaccatcgagaatttgaacgcaagttgcgcccgaggccagccggtcaagggcacgtccgcctgggcgtcaagcgttacgttgctccgtgccagctccctcccacccgataggtgtgtgcgggggag???ggtcggatgtgcagagtggctcttcgtgcccgcgtgcgcggcgggcttaagagcgggtgatcgtctcgttggccacgaacaacaaggggtggatgaaaattgtgcctttgttgtatcgtgttggcgtgagaagagatt?atacccagcggatgatcccagtccaagcgtcggtccacggacgtcagcttggaatgcgaccccaggatgg?cgaggccacc
	Specklinia_glandulosa_AK3265          atgcgggcggttcgccgcccgtgactctgcgagaagtccattgaaccttatcatttagaggaaggagaagtcgtaacaaggtttccgtaggtgaacctgcggaaggatcattgtcgagaccgaaatatatcgagcgattcggagaacccgtgaatgagcggcggcacccgtcgtcgcgcaagtgtcgtctacttcgtcggcctcataaatggggccacgatggaaggcggatgaaa?acaaaccggcgcagctacgcgccaagggaatacaaatatacacgagcctgtatcgggtttgttggcgtggagtgcagtggcacaccacacggataaaaatgactctcggcaatggatatctcggctcttgcatcgatgaagagcgcagcgaaatgcgatacgtggtgcgaattgcagaatcccgcgaaccatcgagaatttgaacgcaagttgcgcccgaggccagccggccaagggcacgtccgcctgggcgtcaagcgttacgttgctccgtgccagctccctcccacccgataggtgtgtgcgggggag???ggtcggatgtgcagagtggctcttcgtgcccgcgtgcgcggcgggcttaagagcgggtgatcgtctcgttggccacgaacaacaaggggtggatgaaaattgtgcctttgttgtatcgtgttggcgtgagaagagatt?atacccagcggatgatcccagtccaagcgtcggtccacggacgtcagcttggaatgcgaccccaggatgg?cgaggccacc
	Specklinia_glandulosa_AK3268          ?????????????????????????????cgagaagtccattgaaccttatcatttagaggaaggagaagtcgtaacaaggtttccgtaggtgaacctgcggaaggatcattgtcgagaccgaaatatatcgagcgattcggagaacccgtgaatgagcggcggcacccgtcgtcgcgcaagtgtcgtctacttcgtcggcctcataaatggggccacgatggaaggcggatgaaa?acaaaccggcgcagctacgcgccaagggaatacaaatatacacgagcctgtatcgggtttgttggcgtggagtgcagtggcacaccacacggataaaaatgactctcggcaatggatatctcggctcttgcatcgatgaagagcgcagcgaaatgcgatacgtggtgcgaattgcagaatcccgcgaaccatcgagaatttgaacgcaagttgcgcccgaggccagccggccaagggcacgtccgcctgggcgtcaagcgttacgttgctccgtgccagctccctcccacccgataggtgtgtgcgggggag???ggtcggatgtgcagagtggctcttcgtgcccgcgtgcgcggcgggcttaagagcgggtgatcgtctcgttggccacgaacaacaaggggtggatgaaaattgtgcctttgttgtatcgtgttggcgtgagaagagatt?atacccagcggatgatcccagtccaagcgtcggtccacggacgtcagcttggaatgcgaccccaggatgg?cgaggccacc
	Specklinia_glandulosa_DB2895          ??????????????????????????ctgcgagaagtccattgaaccttatcatttagaggaaggagaagtcgtaacaaggtttccgtaggtgaacctgcggaaggatcattgtcgagaccgaaatatatcgagcgattcggagaacccgtgaatgagcggcggcacccgtcgtcgcgcaagtgtcgtctacttcgtcggcctcataaatggggccacgatggaaggcggatgaaa?acaaaccggcgcagctacgcgccaagggaatacaaatatacacgagcctgtatcgggtttgttggcgtggagtgcagtggcacaccacacggataaaaatgactctcggcaatggatatctcggctcttgcatcgatgaagagcgcagcgaaatgcgatacgtggtgcgaattgcagaatcccgcgaaccatcgagaatttgaacgcaagttgcgcccgaggccagccggccaagggcacgtccgcctgggcgtcaagcgttacgttgctccgtgccagctccctcccacccgataggtgtgtgcgggggag???ggtcggatgtgcagagtggctcttcgtgctcgcgtgcgcggcgggcttaagagcgggtgatcgtctcgttggccacgaacaacaaggggtggatgaaaattgtgcctttgttgtatcgtgttggcgtgagaagagatt?atacccagcggatgatcccagtccaagcgtcggtccacggacgtcagcttggaatgcgaccccaggatgg?cgaggccacc
	Specklinia_glandulosa_AK2945          ???????????????????????????tgcgagaagtccattgaaccttatcatttagaggaaggagaagtcgtaacaaggtttccgtaggtgaacctgcggaaggatcattgtcgagaccgaaatatatcgagcgattcggagaacccgtgaattagcggcggcacccgtcgtcgcgcaactgccgtctccttcgttggcctcataaatggggccacgatggaaggcggatgaaa?acaaaccggcgcagctacgcgccaagggaatacaaatagacacgagcctgtatcgggttcgttggcgtggagtgcagtggcacaccacacggataaaaatgactctcggcaatggatatctcggctctcgcatcgatgaagagcgcagcgaaatgcgatacgtggtgcgaattgcagaatcccgcgaaccatcgagaatttgaacgcaagttgcgcccgaggccagccggccaagggcacgtccgcctgggcgtcaagcgttacgtcgctccgtgccagctccctcccacctgataggtgtgtgcgggggag???ggtcggatgtgcagagtggctcgtcgtgcc?gcgtgcgcggcgggctgaagagcgggtgatcgtctcgttggccacgaacaacaaggggtggatgaaaattgtgcctgtgttgtatcatgttggcgtgagaagagatt?atacccagcggatgatcccagtccaagcgtgggtccacggacgtcggcttggaatgcgaccccaggatgggcgaggccacc
	Specklinia_glandulosa_AK5944          atgcgggcggttcgccgcccgtgactctgcgagaagtccattgaaccttatcatttagaggaaggagaagtcgtaacaaggtttccgtaggtgaacctgcggaaggatcattgtcgagaccgaaatatatcgagcgattcggagaacccgtgaattagcggcggcacccgtcgtcgcgcaactgccgtctccttcgt?ggcctcataaatggggccacgatggaaggcggatgaaa?acaaaccggcgcagctacgcgccaagggaatacaaatag?cacgagcctgtatcgggttcgttggcgtggagtgcagtggcacaccacacggataaaaatgactctcggcaatggatatctcggctctcgcatcgatgaagagcgcagcgaaatgcgatacgtggtgcgaattgcagaatcccgcgaaccatcgagaatttgaacgcaagttgcgcccgaggccagccggccaagggcacgtccgcctgggcgtcaagcgttacgtcgctccgtgccagctccctcccacccgataggtgtgtgcgggggag???ggtcggatgtgcagagtggctcgtcgtgcc?gcgtgcgcggcgggctgaagagcgggtgatcgtctcgttggccacgaacaacaaggggtggatgaaaattgtgcctgtgttgtatcatgttggcgtgagaagagatt?atacccagcggatgatcccagtccaagcgtgggtccacggacgtcggcttggaatgcgaccccaggatgggcgaggccacc
	Specklinia_fulgens_AF262872           ???????????????????????????TGCGAGAAGTCCATTGA?CCTTATCATTTAGAGGAAGGAGAAGTCGTAACAAGGTTTCCGTAGGTGAACCTGCGGAAGGATCATTGTCGAGACCGAAATATATCGAGCGATTTGGAGAACATGTGAATGAGCGGCGGCACCCGCCGTCGTGTAACTGCCGTCTCCTTTGTCGGCCTCATAAATGGGGCCACGATGAAAGGCGGATG?AA?ACAAACCGGCGCAGCTACGCGCCAAGGGAATACAAATAGACACGAGCCTGTATCGGGTTCGTTGGCGTGGAGTGCAGAGGCACACCACACGGATATAAACGACTCTCGGCAATGGATATCTCGGCTCTCGCATCGATGAAGAGCGCAGCGAAATGCGATACGTGGTGCGAATTGCAGAATCCCGCGAACCATCGAGAATTTGAACGCAAGTTGCGCCCGAGGCCAGCCGGCCAAGGGCACGTCCGCCTGGGCGTCAAGCGTTACGTCGCTCCGTGCCAGCTCCCTCCCACCCAACGGGTGTGTACGAGGGAT???GGCCGGATGTGCAGAGTGGCTCGTCGTTCCCGCGGGCGGGGCGGGCTTAAGAGCGGGCGATCGTCTCGTTGGCCACGAACAACAAGGGGTGGATGTAAATTGTGCCTGTGTTGTATCGTGCTGGCATGAGAAGAGATT?GTACCCAGCGGATGATCCCAGTCTAAGCGTCGGTCCACGGACGTCGGCTTGGAATGCGACCCCAGGATGGGCGAGCCCACC
	Specklinia_tribuloides_AF262867       ?????????????????????????????????????CCATTGAACCTTATCATTTAGAGGAAGGAGAAGTCGTAACAAGGTTTCCGTAGGTGAACCTGCGGAAGGATCATTGTCGAGACCGAAATATATCGAGCGATTTGGAGAACCTGTGAACGAGCGGCGGCGCAAGCCGTCGCGCAACTGCCGTCTCCATCGCCGGCCTCATAAACGGGTCCACGATGGAAGGCGGATGAAACTCAAACCGGCGCAGCTACTCGCCAAGGGAATACAAATAGACACGGGCCTGTATCGGGTCCGTTGGCGTGGAGTGCGGTGGCACACCACACGGATAAAAATGACTCTCGGCAATGGATATCTCGGCTCTCGCATCGATGAAGAGCGCAGCGAAATGCGATACGTGGTGCGAATTGCAGAATCCCGCGAACCATCGAGAATTTGAACGCAAGTTGCGCCCGAGGCCAGCCGGCCAAGGGCACGTCCGCCTGGGCGTCAAGCGTTACGTCGCTCCGTGCCAGCTCCCTCCCGCCCGACGGGTGTGTACGGGGGAG???GGCCGGATGTGCAGAGTGGCTCGTCGTGCCCGCGGGCGCGGCGGGCTAAAGAGCGGGTGATCGTCTCGTTGGCCGCGAACAACAGGGGGTGGATGAAAATTGTGCATGTGTTGTATCGTGCTGGCGTGAGAGGAGATT?ACACCCGGCGGATGATCCCAGTCTAAGCGTCGGTCCACGGACGTCGGCTTGGAATGCGACCCCA?????????????????
	Scaphosepalum_verrucosum_AF262820     ???CCGGCTGTTCGCCGCCCGTGACTCTGCGAGAAGTCCATTGAACCTTATCATTTAGAGGAAGGACAAGTCGTAACAAGGTTTCCGTAGGTGAACCTGCGGAAGGATCATTGTCGAGACCGAAATATATCGAGCGATTCGGAGAACCTGTGAATGAGCGGCGGCACCCGCCGTCGTGCAATTGCCGTCTCCATCGTCGGCCTCATAAATGGTGCCCCCATGAGATGCGGATGAAACTCAAACCGGCGCAGCTACGCGCCAAGGGAAT??AATTAGACACGAGCCTGTATCGGGCTCGGTGGCGTGGATTGCAGTCGCACACCACACGGAT?AAAACGACTCTCGGCAATGGATATCTCGGCTCTCGCATCGATGAAGAGCGCAGCGAAATGCGATACGTGGTGCGAATTGCAGAATCCCGCGAACCATCGAGAATTTGAACGCAAGTTGCGCCCGAGGCCAGCCGGCCAAGGGCACGTCCGCTTGGGCGTCAAGCGTTAGGTCGTTCCGTGCCAGCTCCATCCCACC?ATCGTGTGTGTATGCGGGAG???GGTCGGATGTGCAGAGTGGCTCGTCGTGCCCGCGGGCAAGGCGGGCTTAAGAGCGGGTGATCGTCTCGTTGGCCACGAACAACAAGGGGTGGATGAAAATTGTGCCTGTGATGTATCGTGCCGGCCTGAGAAGAGATT?ATACCCAGCGGATGATCCCAACCCAAGCGTCGGTCCACGGACGTCGGCTTGGAATGCGACCCCAGGATGGGCGA?GCCACC
	Scaphosepalum_grande_AF262819         ???CGGGCGGTTCGCCGCCCGTGACTCTGCGAGAAGTCCATTGAACCTTATCATTTAGAGGAAGGAGAAGTCGTAACAAGGTTTCCGTAGGTGAACCTGCGGAAGGATCATTGTCGAGACCGAAATATATCGAGCGATTCGGAAAACCTGTGAATGAGCGGCGGCACCCGCCGTCGCGCAGTTGCCGTCTCCATCGTCGGCCTCATAAGCGGTGCCGCGATGAGAGGCGGATGAAACTCAAACCGGCGCAGCTACGCGCCAAGGGAATACAAATAGACACGAGCC?GCATCAGGCTCGGTGGCGTGGAGTGCAGTCGCACACCACACGGAT?AAAACGACTCTCGGCAATGGATATCTCGGCTCTCGCATCGATGAAGAGCGCAGCGAAATGCGATACGTGGTGCGAATTGCAGAATCCCGCGAACCATCGAGAATTTGAACGCAAGTTGCGCCCGAGGCCAGCCGGCCAAGGGCACGTCTGCCTGGGCGTCAAGCGTTACGTCGCTCCGTGCCAGCTCCATCCCACC?ATCGGGTGTGTATGCGGGA????GGCCGGATGTGCAGAGTGGCTCGTCGTGCCCGCGGGCAAGGCGGGCTTAAGGGCGGGTGATCGTCTCGTTAAACACGAACAACAAGGGGTGGATGAAAATTGTGCCTGTGTTGTATCGTGCTGGCCTGAGAAGAGATT?ATACCCAGCGGATGATCCCAGCCCAAGCGTCAGTCCACGGACGTCGGCTTGGAATGCGACCCCAGGATGGGCGA?GCCACC
	Scaphosepalum_swertiifolium_AF262818  ???CGGGCGGTTCGCCGCCCGTGACTCTGCGAGAAGTCCATTGACC?TTATCATTTAGAGGAAGGAGAAGTCGTAACAAGGTTTCCGTAGGTGAACCTGCGGAAGGATCATTGTCGAGACCGAAATATATCGAGCGATTCGGAGAACCTGTGAATGAGCGGCGGCACCCGCCGTCGTGCAATTGCCGTCTCCATCGTCGGCCTCATAAATGGTGCCACGATGAGAGGCGGATGAAACTCAAACCGGCGCAGCTACGCGCCAAGGGAATACAAATAGACACGAACCTGTATCGGGCTCGGTGGCGTGGAGTGCAGTCGCACACCACACGGATCAAAACGACTCTCGGCAATGGATATCTCGGCTCTCGCATCGATGAAGAGCGCAGCGAAATGCGATACGTGGTGCGAATTGCAGAATCCCGCGAACCATCGAGAATTTGAACGCAAGTTGCGCCCGAGGCCAGCCGGCCAAGGGCACGTCCGCCTGGGCGTCAAGCGTTACGTCGCTCCGTGCCAGCTCCATCCCACCCATCGGGTGTGTATGCGGGAG???GGTCGGATGTGCAGAGTGGCTCGTCGTGCCCGCGGGCAAGGCGGGCTTAAGAGCGGGTGATCGTCTCGTTGGCCACGAACAACAAGGGGTGGATGAAAATTGTGCCTGTGTTGTATCGTGCCGGCCTGAGAAGAGATT?ATACCCAGCGGATGATCCCAGCCCAAGCGTCGGTCCACGGACGTCGGCTTGGAATGCGACCCCAGGATGGGCGA?GCCACC
	Platystele_misera_AF262823            ???CCGGCGGTTCGCCGCCCGTGACTCTGCGAGAAGTCCATTGAACCTTATCATTTAGAGGAAGGAGAAGTCGTAACAAGGTTTCCGTAGGTGAACCTGCGGAAGGATCATTGTCGAGACCGAAACATATCGAGCGATTCGGAGAACCCGTGAACGAGCGGCGGCTCCGGCCGTCGCGCAATTGCCGTCTCCGTCGTCGGCCTCATAAAGGGTGCCACGGTGAGAGGCGGACGAAACTCAAACCGGCGCAGCTACGCGCCAAGGGAATACAAATAGACACGAGCCTTTATCGGGCTCGTTGGCGTGGAGTGCAGTCGCACCCCACATGGAT?AAAACGACTCTCGGCAATGGATATCTCGGCTCTCGCATCGATGAAGAGCGCAGCGAAATGCGATACGTGGTGCGAATTGCAGAATCCCGCGAACCATCGAGAATTTGAACGCAAGTTGCGCCCGAGGCCAGCCGGCCAAGGGCACGTCCGCCTGGGCGTCAAGCGTTGCGTCGCTCCGTGCCAGCTCCATCCCACCCGACGGGTGTGCATGCGGGAG???GGTCGGATGTGCAGAGTGGCTCGTCGTGCCCGCGGGCGCGGCGGGCTTAAGAGCGGGTGATCGTCTCGTTGGCCACGAACAACAAGGGGTGGATGAAAATTGTGCCTGTGTTGCATCGTGCCGGCCTGAGAAGAGATT?ATACCCAGCGGTTGATCCCAGCCCAAGCGTCGGTCCACGGACGTCGGCTTGGAATGCGACCCCAGGATGGGCGAGGCC???
	Platystele_stenostachya_AF262821      ???CGGGTGGTTCGCCGCTCGTGACTCTGCGAGAAGTCCATTGAACCTTATCATTTAGAGGAAGGAGAAGTCGTAACAAGGTTTCCGTAGGTGAACCTGCGGAAGGATCATTGTCGAGACCGAAACATATCGAGCGATTCGGAGAACCTGTGAACGAGCGGTGGCGCCAGCCGTCGCGCAATTGCCGTCTCCGTCGTCGGCCTCATAAAGGGTGCCCCGATGAGAGGTGGACGAAACTCAAACCGGCGCAGCTACGCGCCAAGGGAAAAAAAATAAACACGAGCCTGTATCGGGTTCGGTGGCGTGGAGTGCATTCGCAACCCACACGGAT?AAAACGACTCTCGGCAATGGATATCTCGGCTCTCGCATCGATGAAGAGCGCAGCGAAATGCGATACGTGGTGCGAATTGCAGAATCCCGCGAACCATCGAGAATTTGAACGCAAGTTGCGCCCGAGGCCATCCGGCCAAGGGCACGTCCGCCTGGGCGTCAAGCGTTACGTCGCTCCGTGCCATCTCCATCCCACCCTCAGGGTGCGTATGCCGGAG???GGTCGGATGTGCAGAGTGGCTCGTCGTGCCCGCGGGCATGGCGGGCTTAAGAGCGGGTGATCGTCTCGTTGGCCACGAATAACAAGGGGTGGATGAAAATTGTGCCTGTGTTGTATCGTGCCGGCCTGAGAAGAGATT?ATACCTAGCGAATGATCCCAGCCCAAGCGTCGGTCCACGGACATCGGCTTGGAATGCGACCCCAGGATGGGCGAGGCCACC
	Platystele_compacta_AF262822          ????????GGTCCGCCGCTCGTGACTCTGCGAGAAGTCCATTGAACCTTATCATTTAGAGGAAGGAGAAGTCGTAACAAGGTTTCCGTAGGTGAACCTGCGGAAGGATCATTGTCGAGACCGAAACATATCGAGCGATTTGGAGAACCTGTGAATAAGCCGCGGCGCCCGCCGTTGCACAATTGCCGCCTCAATCGTTGGCCTCATAAAGGGTGCCATGATGAGAGGCGGACGAAACTCAAACCGGCGCAGCTACGCGCCAAGGGAATAAAAATAGACACGATCCTGTATCAGGATCGGTGGCGTGGAGTGCAGTCGCACCCCACACGGAT?AAAATGACTCTCGGCAATGGATATCTCGGCTCTCGCATCGATGAAGAGCGCAGCGAAATGCGATACGTGGTGCGAATTGCAGAATCCCGCGAACCATCGAGAATTTGAACGCAAGTTGCGCCCAAGGCCATCCGGCTAAGGGCACGTCCGCCTGGGCGTCAAGCGTTATGTCGCTCCGTGCCAGCCCCATTGCGCCCTTAGGGCGTGTATGCGGGAG???GGTCGGATGTGCAGAGTGGCTCGTCGTGCAAGCGGGCACTACGGGCTTAAGAGCGGGTGATCGTCTCGTTGGCCACGAACAACAAGGGGTGGATGAAAATTGTGCCTGTGTTGTATCGTGTTGGCCTGAGAAGAGATT?ATACCTAGCGAATGATCCCATCCCAAGTGTCTGTCCACGGACAACGGCTTGGAATGCGACCCCAGGATGGGCGAGGCCAC?
	Specklinia_absurda_KC425827           atgcgggcggttcgccgc?cgtgactctgcgagaagtccattgaaccttatcatttagaggaaggagaagtcgtaacaaggtttccgtaggtgaacctgcggaaggatcattgtcgagaccgaaatatatcgagcgattcggagaacctgtgaatgagcggcggcacccgccgt??cgtaactgctgtctccattgtcggcctcataaatggggccatgatgaaaggca?atgaaa??aaaaccggcgcagctacgcgccaaggaaatacaaatagacacgggcctgtattgggttcggtggcgtggagtgcagtcgcacaccacacggataaaaatgactctcggcaatggatatctcggctctcgcatcgatgaagagcgcagcgaaatgcgatacgtggtgcgaattgcagaatcccgcgaaccatcgagaatttgaacgcaagttgcgcctgaggccagccggccaagggcacgtccgcctgggcgtcaagcgttatgtcgctccgtcccaactccatcccaccctacggttgtgcatggggtat???ggtcggatgtgcagagtggctcgtcgtgcccgcgggtgcgacgggcttaagagcgggtgatcgtctcgttgtcgacgaacaacaaggggtggatgaaaattgtgcctgtgttgtatcgtgctggcgtgagaagagatt?atacccagcggatgatcccaacctaagcgttagtccacggacgtcggcttggaatgcgaccccaggatgggcgaggccacc
	Specklinia_fuegi_AK5600               atgcgggcggttcgccgcccgtgactctgcgagaagtccattgaaccttatcatttagaggaaggagaagtcgtaacaaggtttccgtaggtgaacctgcggaaggatcattgtcgagaccgaaatatatcgagcgattcggagaacctgtgaatgagcggcggcacccgccgt??cgtaaatgctgtctccattgttggcctc?taaacggggccatgatgaaaggcagatgaaa??aaaaccggcgcagctacgcgccaagggaatacgaatagacacgggcctgcattgggctcggtggcgtggagtgcagtcgcacaccacacggataagaacgactctcggcaatggatatctcggctctcgcatcgatgaagagcgcagcgaaatgcgatacgtggtgcgaattgcagaatcccgcgaaccatcgagaatttgaacgcaagttgcgcccgaggccagccggccaagggcacgtccgcctgggcgtcaagcgttatatcgctccgccccaactccatcccacccgacgggtgtgcatgtgatag???ggtcggatgtggagagtggctcgtcgtgcccatgggtgcggcgggcttaagatcgggtgatcgtctcgttgtcgacgaacaacaaggggtggatgaaaattgtgcctgtgttgtatcgtgctggcgtgagaagagatt?atacccaacgcatgatcccaacctaagcgtcggtccacggacgtcggcttggaatgcgaccccaggatgggcgaggccacc
	Dryadella_simula_AF262825             ?????GGCGGTTCGCCGCCCGTGACTCTGCGAGAAGTCCATTGAACCTTATCATTTAGAGGAAGGAGAAGTCGTAACAAGGTTTCCGTAGGTGAACCTGCGGAAGGATCATTGTCGAGACCGAAATATATCGAGCGATTCAGAGAACCTGTGAATAAGCGGTGGCGCTTGCCGTCGTGTAATTTCCGTCCCAGTTGTAGGTCTCGTAAATGGGGCCACGATGAGTGGCGGATGAAACTCAAACCGGCGCAGCTACGCGCCAAGGAAATACAAATAGACACGAGCCCACATCGGGTTTGATGGCGTGGAGTGCTGTTGCACACCACACGGATCAAAATGACTCTCGGCAATGGATATCTCGGCTCTCGCATCGATGAAGAGCGCAGCGAAATGCGATACGTGGTGCGAATTGCAGAATCCCGCGAACCATCGAGAATTTGAACGCAAGTTGCGCCTGAGGCCAGCCGGCCAAGGGCACGTCCGCCTGGGCGTCAAGCGTTACATCGCTTCGTGCCAGCTTCATCCCACCCGACGGGTGTGCATGCGGAAG???GCTTGGATGTGTAGAGTGACCCATCGTGCTTGCGGGCGCGGCGGGTTCAAGAGCGGGTGATCGTCTCGTTGGCAACGAACAACAAGGGGTGGATGAAAATTGTGCCTATGTTGTATCGTGCTAGCGTGACAAGAGATT?ATACCTAGTGGAAGATCCCAGCCCAAGCGTCGATCCACGGACGGCTGCTTGGAATGCGACCCCAGATGGCG???AGCCACC
	Dryadella_susanae_JQ306486            ATGCGGGCGGTTCGCCGCCCGTGACTCTGCGAGAAGTCCATTGAACCTTATCATTTAGAGGAAGGAGAAGTCGTAACAAGGTTTCCGTAGGTGAACCTGCGGAAGGATCATTGTCGAGACCGAAA?ATATCGAACGATTCGGAGAACCCGTGAATAAGCGGTGGCGCCTGCCGTCGCATAGATGCCACCCCGGTCGGCGGCCTCGTAGATGGGGCCACGGTTGAGGGCGGATGAAACTCAAACCGGCGCCGCTACGCGCCAAGGTAATAAAAATAGACACGAGCCCACATCGGGTTCGGTGGCGTGGAGTGCTGTTGCACACCACAAGTATCAAAATGACTCTCGGCAATGGATATCTCGGCTCTCGCATCGATGAAGAGCGCAGCGAAATGCGATACGTGGTGCGAATTGCAGAATCCCGCGAACCATCGAGAATTTGAACGCAAGTTGCGCCCGAGGCCAGCCGGCCAAGGGCACGTCCGCCTGGGCGTCAAGCGTTACATCGCTCCGTGCAAGCTTCATCCCACCCTACGGGTGTGCATGGGGGAG???GCGCGGATGTGTAGAGTGGCTCATCGTGCCTGCGGGCGCGGCGGGCTCAAGAGCGGGTGATCGTCTCGTTGGCAACGAACAGCAAGGGGTGGATGAAAATTGTGCCTGTGTTGTATCGTGCTGTCGTGAGAAGAGATC?ATACCCGGCGGAAGATCCCAGCACAAGCGTCGATCCACGGAAGGCGGCTTGGAATGCGACCCCAGGATGGG??????????
	Specklinia_costaricensis_AF262862     ???CGGGCGGTTCGCCGCCCGTGACTCTGCGAGAAGTCCATTGAACCTTATCATTTAGAGGAAGGAGAAGTCGTAACAAGGTTTCCGTAGGTGAACCTGCGGAAGGATCATTGTCGAGACCG?AAAACATCGAGCGATTCGGAGAACCTGTGAATGAGCGGCGGC?TTTGCCGTCGCGCAAATGCCGTCTCCATCGTCGGCCTCGTAAACGGGCCAACGATGAAAGGCGGATGAAACTCAAACCGGCGCAGCTACGCGCCAAGGAAATACAAATAGACACGATCCTGTTTTGGGTTCGGTGGCGTGGAGTGCAGTCGCACACCACATGGA?AAAAACGACTCTCGGCAATGGATATCTCGGCTCTCGCATCGATGAAGAGCGCAGCGAAATGCGATACGTGGTGCGAATTGCAGAATCCCGCGAACCATCGAGAATTTGAACGCAAGTTGCGCCCGAGGCCATCCGGCCAAGGGCACGTCCGCCTGGGCGTCAAGCGTTACGTCGCTCCGTGCCATCTCCATGCCACCTGACAGGTGTGTATG?GGGAG???GG?CGGATGTGCAAAGTGGCTCGTCGTGCCCGCGGGCGTGGCGGGCTTAAGATCGGGTGATCGTCTCGTTTGCCACGAACAATAAGGGGTGGATGAAAATTGTGCCTGTGTTGTATCGTGCCTACGTGAGAAGAGATT?ATACCCAGCAGATGATCCCAGTCTAAGCGTCAGTCCACGGACGTCGGCTTGGAATGCGACCCCAGGATGGGCGGGCCCACC
	Specklinia_subpicta_JQ306389          ATGCGGGCGGTTCGCCGCCCGTGACTCTGCGAGAAGTCCATTGAACCTTATCATTTAGAGGAAGGAGAAGTCGTAACAAGGTTTCCGTAGGTGAACCTGCGGAAGGATCATTGTCGAGACCG???AATATCGAGCGATTCGGAGAACCCGTGAATTAGCGGCGGC?ATCGCCGTCGCGCACATGCCTCCTCCATCGGCGGCCTCGTAAATGGGCCAACGATGTAAGGCGGATGAAACACAAACCGGCGCAGCTACGCGCCAAGGAAATTCAAAAAAACACGACCCTGTATTGGGTTCGGTGGCGTGGAGTGCTGTCGCACACCACACGGATAAAAACGACTCTCGGCAATGGATATCTCGGCTCTCGCATCGATGAAGAGCGCAGCGAAATGCGATACGTGGTGCGAATTGCAGAATCCCGCGAACCATCGAGAATTTGAACGCAAGTTGCGCCCGAGGCCAGCCGGCCAAGGGCACGTCCGCCTGGGCGTCAAGCGTTACGTCGCTCCGCGCCAGCTCCATACCTCCTAACAGGTGTGTATG?GGGAG???GGCCGGATGTGCAAAGTGGCCCGTCGTGCCCGCGGGCGTGGCGGGCTTAAGATCGGGTGATCGTCTCGTTTGTCACGAACAATAAGGGGTGGATGAAAATTGTGCCTGTGTTGTATCGTGCTGACGTGAGAAGAGATT?ATACCCAGCGGATGATCCCAGTCTAAGCGTCGGTCCACGGACGTCGGCTTGGAATGCGACCCCAGGATGGG??????????
	Specklinia_grobyi_JQ306485            ATGCGGGTGGTTCGCCGCCCGTGACTCTGCGAGAAGTCCATTGAACCTTATCATTTAGAGGAAGGAGAAGTCGTAACAAGGTTTCCGTAGGTGAACCTGCGGAAGGATCATTGTCGAGACCGAAATA?AACGAGCGATTTGGAGAACCTGTGAATGAGCAGCGGC?ATCGCTGTCGCGCAACTGCCGCCTTCATTGTTGGCCCAGTAAATGGGCCCACGATGAAATGCGGATGAAACTCAAACCGGCGCAGCTACGCGCCAAGG???TACAAATAGACACGATCCTGTATTGGGTTCGGTGGCGTGGAGTGCGATCGCACACCACACGGA?AAAAACGACTCTCGGCAATGGATATCTCGGCTCTCGCATCGATGAAGAGCGCAGCGAAATGCGATACGTGGTGCGAATTGCAGAATCCCGCGAACCATCGAGAATTTGAACGCAAGTTGCGCCCGAGGCCAGCCGGCCAAGGGCACGTCCGCCTGGGCGTCAAGCGTTACGTCGCTCTGTGCCAGCTCCATGCCACCCGTCGGTTGTGTATG?GGGAG???GGTCGGATGTGCAGAGTGGCTCGTCGTGCCCGTGGGCGTGGCGGGCTTAAGATCGGGTGATTGTCTCGTTTGCCACGAACAATAAGGGGTGGATGAAAATTGTGCCTGTGTTGTATCGTGGCGACGTACGAAGAGATT?ATACCCAGCGGATGATCCCAGTCCAAGCATGAGTCCATGGACGTCGGCTTGGAATGCGACCCCAGGATGGG??????????
	Specklinia_picta_JQ306384             ATGCGGGCGGTTCGCCGCCCGTGACTCTGCGAGAAGTCCATTGAACCTTATCATTTAGAGGAAGGAGAAGTCGTAACAAGGTTTCCGTAGGTGAACCTGCGGAAGGATCATTGTCGAGACCGAAATATATAGAGCGATTTGGAGAACCTGTGAATGAGCGGCGGC?AACGCCGTTGCGCAACTGCCGTCATCATCGTCGGCACCGTAAATGGGCCCATGATGAATGGCGGATCAAACTCAAACCGGCGCAGCTACGCGCCAAGG???TACAAATAGACACGATCCTGTATTGGGTTCGGTGGCGTGGAGTGCAATTGCACACCAC??GTAAAAAAACGACTCTCGGCAATGGATATCTCGGCTCTCGCATCGATGAAGAGCGCAGCGAAATGCGATACGTGGTGCGAATTGCAGAATCCCGCGAACCATCGAGAATTTGAACGCAAGTTGCGCCCGAGGCCAGCAGGCTAAGGGCACGTCCGCCTGGGCGTCAAGCGTTACGTCGCTCCGTGCCAGCTCCATTCCACCCAACGGGTGTGTATG?GGGAG???GGCCGGATGTGCAGTATGGCTCGTCGTGCCCGTGGGCGTGGCGGGCTTAAGATCGGGTGATCGCCTCGTTGGCCACGAACAATAAGGGGTGGATGAAAATTGTGCCTGTGTTGTATCGTGCCGACGTAATAAGAGATT?ATACCCAGCGGATGATCCCAATCTAAGCATGAGTCCATGGACGCCGGCTTGGAATGCGACCCCAGGATGGG??????????
	Specklinia_sp_FP7709                  atgcgggcggttcgccgcccgtgactctgcgagaagtccattgaaccttatcatttagaggaaggagaagtcgtaacaaggtttccgtaggtgaacctgcggaaggatcattgtcgagaccgaaatatatcgagcgatttggagaacctgtgaatgagcagcggc?atcgctgtcgcgcaactaccgccttcattgctggcccagtaaatgggccaacgatgaaatgcggatgaaactcaaaccggcgcagctacgcgccaagg???tacaaatagacacgagcctgtattgggttcggtggcgtggagtgcaatcgcacaccacacgga?aaaaacgactctcggcaatggatatctcggctctcgcatcgatgaagagcgcagcgaaatgcgatacgtggtgcgaattgcagaatcccgcgaaccatcgagaatttgaacgcaagttgcgcccgaggccagccggccaagggcacgtccgcctgggcgtcaagcgttacgtcgctccgtgccagctccatgccacccgtcggttgtgtatg?GGGGG???tgtcggatgtgcagagtggctcgtcgtgcccgtgggcgtggcgggcttaagatcgggtgattgtctcgtttgccacgaacaataaggggtggatgaaaattgtgcctgtgttgtatcgcggcgacgtacgaagagatt?atacccagcggatgatcccagtccaagcatgagtccatggacgtcggcttggaatgcgaccccaggatgggcgaggccacc
	Specklinia_pissina_AK4839             atgcgggcggttcgccgcccgtgactctgcgagaagtccattgaaccttatcatttagaggaaggagaagtcgtaacaaggtttccgtaggtgaacctgcggaaggatcattgtcgagaccgaaatatatcgagcgatttggagaacctgtgaatgagcagcggc?atcgctgtcgcgcaactaccgccttcattgctggcccagtaaatgggccaacgatgaaatgcggatgaaactcaaaccggcgcagctacgcgccaagg???tacaaatagacacgagcctgtattgggttcggtggcgtggagtgcaatcgcacaccacacgga?aaaaacgactctcggcaatggatatctcggctctcgcatcgatgaagagcgcagcgaaatgcgatacgtggtgcgaattgcagaatcccgcgaaccatcgagaatttgaacgcaagttgcgcccgaggccagccggccaagggcacgtccgcctgggcgtcaagcgttacgtcgctccgtgccagctccatgccacccgtcggttgtgtatg?GGGAG???ggtcggatgtgcagagtggctcgtcgtgcccgtgggcgtggcgggcttaagatcgggtgattgtctcgtttgccacgaacaataaggggtggatgaaaattgtgcctgtgttgtatcgtggcgacgtacggagagatt?atacccagcggatgatcccagtccaagcatgagtccatggacgtcggcttggaatgcgaccccaggatgggcgaggccacc
	Specklinia_pissina_AK4797             ???cgggcggtt?gccgcccgtgact?tgcgagaagtccattgaaccttatcatttagaggaaggagaagt?gtaacaaggtttccgtaggtgaacctgcggaaggatcattgtcgagaccg?aatatatcgagcgatttggagaacctgtgaatgagcagcggc?atcgctgtcgcgcaactaccgccttcattgctggcccagtaaatgggccaacgatgaaatgcggatgaaactcaaaccggcgcagctacgcgccaagg???tacaaatagacacgagcctgtattgggttcggtggcgtggagtgcaatcgcacaccacacgga?aaaaacgactctcggcaatggatatctcggctctcgcatcgatgaagagcgcagcgaaatgcgatacgtggtgcgaattgcagaatcccgcgaaccatcgagaatttgaacgcaagttgcgcccgaggccagccggccaagggcacgtccgcctgggcgtcaagcgttacgtcgctccgtgccagctccatgccacccgtcggttgtgtatg?GGGAG???ggccggatgtgcagagtggctcgtcgtgcccgtgggcgtggcgggcttaagatcgggtgattgtctcgtttgccacgaacaataaggggtggatgaaaattgtgcctgtgttgtatcgtggcgacgtacggagagatt?atacccagcggatgatcccagtccaagc?????????????????????????????????????????????????????
	Specklinia_succulenta_JQ306383        ????GGGCGGTTCGCCGCCCGTGACTCTGCGAGAAGTCCATTGAACCTTATCATTTAGAGGAAGGAGAAGTCGTAACAAGGTTTCCGTAGGTGAACCTGCGGAAGGATCATTGTCGAGACCGAAATATATCGAGCGATTTTGAGAACCTGTGAATGAGCAGCGGC?ATCGCTGTCGCGCAACTACCGCCTTCATTGCTGGCTTAGTAAATGGGCCAACGATGAAATGCGGATGAAACTCAAACCGGCGCAGCTACGCGCCAAGG???TACAAATAGACACGAGCCTGTATTGGGTTCGGTGGCGTGGAGTGCAATCGCACACCACACGGA?AAAAACGACTCTCGGCAATGGATATCTCGGCTCTCGCATCGATGAAGAGCGCAGCGAAATGCGATACGTGGTGCGAATTGCAGAATCCCGCGAACCATCGAGAATTTGAACGCAAGTTGCGCCCGAGGCCAGCCGGCCAAGGGCACGTCCGCCTGGGCGTCAAGCGTTACGTCGCTCCGTGCCAGCTCCATGCCACCCGTCGGTTGTGTATG?GGGAG???GGTCGGATGTGCAGAGTGGCTCGTCGTGCCCGTGGGCGTGGCGGGCTTAAGATCGGGTGATTGTCTCGTTTGCCACGAACAATAAGGGGTGGATGAAAATTGTGCCTGTGTTGTATCGTGGCGACGTACGGAGAGATT?ATACCCAGCGGATGATCCCAGTCCAAGCATGAGTCCATGGACGTCGGCTTGGAATGCGACCCCAGGATGGG??????????
	Specklinia_digitalis_AK5737           ????gggcggttcgccgcccgtgactctgcgagaagtccattgaaccttatcatttagaggaaggagaagtcgtaacaaggtttccgtaggtgaacctgcggaaggatcattgtcgagaccgaaatatatcgagcgattttgagaacctgtgaatgagcagcggc?atcgctgtcgcgcaactaccgcctttattgctggcccagtaaatgggccaacgatgaaatgcggatgaaactcaaaccggcgcagctacgcgccaagg???tacaaatagacacgagcctgtattgggttcggtggcgtggagtgcaatcgcacaccacacgga?aaaaacgactctcggcaatggatatctcggctctcgcatcgatgaagagcgcagcgaaatgcgatacgtggtgcgaattgcagaatcccgcgaaccatcgagaatttgaacgcaagttgcgcccgaggccagccggccaagggcacgtccgcctgggcgtcaagcgttacgtcgctccgtgccagctccatgccacccgtcggttgtgtatg?GGGAG???ggtcggatgtgcagagtggctcgtcgtgcccgtgggtgtggcgggcttaagatcgggtgattgtctcgtttgccacgaacaataaggggtggatgaaaattgtgcctgtgttgtatcgtggcgacgtacggagagatt?atacccagcggatgatcccagtccaagcatgagtccatggacgtcggcttggaatgcgaccccaggatgggcgaggccacc
	Phloeophila_peperomioides_AF275690    ??GCGGGCGGTTCGCCGCCCGTGACTCTGCGAGAAGTCCATTGAACCTTATCATTTAGAGGAAGGAGAAGTCGTAACAAGGTTTCCGTAGGTGAACCTGCGGAAGGATCATTGTCGAGACCGAAAAATATCGAGCGATTCGGAGAACCTGTGAAAGAGCGGCGGCGGTCGTCGTCGCGTGATGGCCGTCCCGATCGTGTGCCCC???GTCGGGGTCACGGTGAGGGGCGGATGAAACCCAAACCGGCGCAGCCACGCGCCAAGGGAGCAAACATATACACGAGCCCGCATCGGGCTCGGTGGCGTGGGGCGCCGTCGCGCACCACACGGATCAAAATGACTCTCGGCAATGGATATCTCGGCTCTCGCATCGATGAAGAGCGCAGCGAAATGCGATACGTGGTGCGAATTGCAGAATCCCGCGAACCATCGAGAATTTGAACGCAAGTTGCGCCCGAGGCCAGCCGGCCAAGGGCACGTCCGCCTGGGCGTCAAGCGTTGCGTCGCTCCGTGCCAACTCCATCCCACCCGACGGGTGTGCATGCGGGAG???GGTCGGAAGGGCAGAGTGGCTCGCCGTGCCCGCGGGCGCGGCGGGCTGAAGAGCGGGTGATCGTCTCGTCGGCCACGGGCAGCAAGGGGTGGATGAAAATTGTGCCTGTGCTGTGTCGTGCCGGCCGGAGAAGAGAAT?GCACCCTGCGGATGATCCCGGCCCGAGCGTCGATCCACGGACGGCGGCTCGGAATGCGACCCCAGGATGG???????????

;


END;

BEGIN ASSUMPTIONS;
	TYPESET * UNTITLED   =  unord:  1 -  772;

END;

BEGIN CODONS;
	CODESET * UNTITLED   =  universal:  1 -  772;


END;

BEGIN MESQUITECHARMODELS;
	ProbModelSet * UNTITLED   =  'Jukes-Cantor':  1 -  772;
END;

Begin MESQUITE;
		MESQUITESCRIPTVERSION 2;
		TITLE AUTO;
		tell ProjectCoordinator;
		timeSaved 1404504726718;
		getEmployee #mesquite.minimal.ManageTaxa.ManageTaxa;
		tell It;
			setID 0 3780687299632311526;
			tell It;
				setDefaultOrder  0 1 2 3 4 5 6 7 8 9 10 11 12 13 14 15 16 17 18 19 20 21 22 23 24 25 26 27 28 29 30 31 32 33 34 35 36 37 38 39 40 41 42 43 45 46 47 48 49 44;
				attachments ;
			endTell;
		endTell;
		getEmployee #mesquite.charMatrices.ManageCharacters.ManageCharacters;
		tell It;
			setID 0 3859253931547990651;
			mqVersion 275;
			checksumv 0 3 2900787378 null  getNumChars 772 numChars 772 getNumTaxa 50 numTaxa 50   short true   bits 1152921504606846991   states 15   sumSquaresStatesOnly 682357.0 sumSquares -2.633042132221117E22 longCompressibleToShort false usingShortMatrix true   NumFiles 1 NumMatrices 1;
			mqVersion;
		endTell;
		getWindow;
		tell It;
			suppress;
			setResourcesState false false 100;
			setPopoutState 400;
			setExplanationSize 0;
			setAnnotationSize 0;
			setFontIncAnnot 0;
			setFontIncExp 0;
			setSize 1136 626;
			setLocation 44 22;
			setFont SanSerif;
			setFontSize 10;
			getToolPalette;
			tell It;
			endTell;
			desuppress;
		endTell;
		getEmployee  #mesquite.charMatrices.BasicDataWindowCoord.BasicDataWindowCoord;
		tell It;
			showDataWindow #3859253931547990651 #mesquite.charMatrices.BasicDataWindowMaker.BasicDataWindowMaker;
			tell It;
				getWindow;
				tell It;
					getTable;
					tell It;
						rowNamesWidth 215;
					endTell;
					setExplanationSize 30;
					setAnnotationSize 20;
					setFontIncAnnot 0;
					setFontIncExp 0;
					setSize 1036 559;
					setLocation 44 22;
					setFont SanSerif;
					setFontSize 10;
					getToolPalette;
					tell It;
						setTool mesquite.charMatrices.BasicDataWindowMaker.BasicDataWindow.arrow;
					endTell;
					setActive;
					setTool mesquite.charMatrices.BasicDataWindowMaker.BasicDataWindow.arrow;
					colorCells  #mesquite.charMatrices.ColorByState.ColorByState;
				tell It;
					setStateLimit 9;
					toggleUniformMaximum on;
				endTell;
					colorRowNames  #mesquite.charMatrices.TaxonGroupColor.TaxonGroupColor;
					colorColumnNames  #mesquite.charMatrices.CharGroupColor.CharGroupColor;
					colorText  #mesquite.charMatrices.NoColor.NoColor;
					setBackground White;
					toggleShowNames on;
					toggleShowTaxonNames on;
					toggleTight off;
					toggleThinRows off;
					toggleShowChanges off;
					toggleSeparateLines off;
					toggleShowStates on;
					toggleAutoWCharNames off;
					toggleAutoTaxonNames off;
					toggleShowDefaultCharNames off;
					toggleConstrainCW on;
					toggleBirdsEye off;
					toggleShowPaleGrid off;
					toggleShowPaleCellColors off;
					togglePaleInapplicable on;
					toggleShowBoldCellText off;
					toggleAllowAutosize off;
					toggleColorsPanel off;
					toggleLinkedScrolling on;
					toggleScrollLinkedTables off;
				endTell;
				showWindow;
				getWindow;
				tell It;
					forceAutosize;
				endTell;
				getEmployee #mesquite.charMatrices.ColorCells.ColorCells;
				tell It;
					setColor Red;
					removeColor off;
				endTell;
				getEmployee #mesquite.categ.StateNamesStrip.StateNamesStrip;
				tell It;
					showStrip off;
				endTell;
				getEmployee #mesquite.charMatrices.AnnotPanel.AnnotPanel;
				tell It;
					togglePanel off;
				endTell;
				getEmployee #mesquite.charMatrices.CharReferenceStrip.CharReferenceStrip;
				tell It;
					showStrip off;
				endTell;
				getEmployee #mesquite.charMatrices.QuickKeySelector.QuickKeySelector;
				tell It;
					autotabOff;
				endTell;
				getEmployee #mesquite.charMatrices.SelSummaryStrip.SelSummaryStrip;
				tell It;
					showStrip off;
				endTell;
				getEmployee #mesquite.align.AlignToDropped.AlignToDropped;
				tell It;
					gapCosts 8 3 2 2;
					subCosts  10 5 10 10 10 5 5 10 10 10 5 10;
				endTell;
				getEmployee #mesquite.molec.ColorByAA.ColorByAA;
				tell It;
					emphasizeDegeneracy off;
				endTell;
				getEmployee #mesquite.molec.SequenceInfoEditor.SequenceInfoEditor;
				tell It;
					panelOpen false;
				endTell;
			endTell;
		endTell;
		endTell;
end;
